# Supplementary material for: High throughput saliency-based quantification of grape powdery mildew at the microscopic level for disease resistance breeding
Source: Hortic Res. 2022 Aug 25;9:uhac187. doi: 10.1093/hr/uhac187 (PMC9630970; doi:10.1093/hr/uhac187)
Supplement: supp_data_uhac187 [file supp_data_uhac187.zip]

Archive with 1 entries (1 files):
- SupplementaryMaterials_Clean.docx
